# Supplementary material for: The Many Ages of Microbiome–Gut–Brain Axis
Source: Nutrients. 2022 Jul 18;14(14):2937. doi: 10.3390/nu14142937 (PMC9319041; doi:10.3390/nu14142937)
Supplement: Supplementary file 1 [file nutrients-14-02937-s001.zip]

Archive with 1 entries (1 files):
- nutrients-1785490-supplementary.pdf
